# Supplementary material for: TNF-α Induced Myotube Atrophy in C2C12 Cell Line Uncovers Putative Inflammatory-Related lncRNAs Mediating Muscle Wasting
Source: Int J Mol Sci. 2022 Mar 31;23(7):3878. doi: 10.3390/ijms23073878 (PMC8998797; doi:10.3390/ijms23073878)
Supplement: Supplementary file 1 [file ijms-23-03878-s001.zip]

Archive with 1 entries (1 files):
- ijms-1592690-supplementary.pdf
